# Supplementary material for: Confinement-Controlled Rearrangements in Dioxolane Upgrading on H‑ZSM‑5 Revealed by Periodic DFT
Source: J Phys Chem C Nanomater Interfaces. 2026 Jul 9;130(29):10219–30. doi: 10.1021/acs.jpcc.6c01905 (PMC13403309; doi:10.1021/acs.jpcc.6c01905)
Supplement: Supplementary file 2 [file jp6c01905_si_002.zip]

Archive with 23 entries (16 files):
- Supporting information/
- Supporting information/Reaction_Videos/
- Supporting information/Reaction_Videos/V1.mp4
- Supporting information/Reaction_Videos/V2.mp4
- Supporting information/Reaction_Videos/V31.mp4
- Supporting information/Reaction_Videos/V312.mp4
- Supporting information/Reaction_Videos/V32.mp4
- Supporting information/Reaction_Videos/V322.mp4
- Supporting information/VASP_inputs/
- Supporting information/VASP_inputs/AIMD_input/
- Supporting information/VASP_inputs/AIMD_input/INCAR
- Supporting information/VASP_inputs/AIMD_input/KPOINTS
- Supporting information/VASP_inputs/OPT_input/
- Supporting information/VASP_inputs/OPT_input/INCAR
- Supporting information/VASP_inputs/OPT_input/KPOINTS
- Supporting information/VASP_inputs/TS_input/
- Supporting information/VASP_inputs/TS_input/INCAR
- Supporting information/VASP_inputs/TS_input/KPOINTS
- Supporting information/Zeolites_Structures/
- Supporting information/Zeolites_Structures/96T_CONTCAR
- Supporting information/Zeolites_Structures/P1_CONTCAR
- Supporting information/Zeolites_Structures/P2_CONTCAR
- Supporting information/Zeolites_Structures/R1_CONTCAR
