# Supplementary material for: Confinement-Controlled Rearrangements in Dioxolane Upgrading on H‑ZSM‑5 Revealed by Periodic DFT
Source: J Phys Chem C Nanomater Interfaces. 2026 Jul 9;130(29):10219–30. doi: 10.1021/acs.jpcc.6c01905 (PMC13403309; doi:10.1021/acs.jpcc.6c01905)
Supplement: Supplementary file 2 [file jp6c01905_si_002.zip › Supporting information/VASP_inputs/AIMD_input/INCAR]

SYSTEM = AIMD_NVE_3ps_500K_seed001

ISTART = 0
ICHARG = 2

# Molecular dynamics
IBRION = 0
NSW    = 3000        # 3000 steps × 1 fs = 3 ps
POTIM  = 1.0          # fs

TEBEG  = 500
SMASS  = -3           # NVE ensemble

# Use different RANDOM_SEED for independent trajectories
RANDOM_SEED = 56235 68420 36075

ISYM = 0
ISIF = 2              # fixed cell, ions move

# Electronic settings
ENCUT = 500
PREC  = Accurate
EDIFF = 1E-6
NELMIN = 5
NELM   = 100

ALGO = Normal         # More stable than Fast for AIMD
LREAL = Auto          # If affordable, use .FALSE. for better force accuracy
ADDGRID = .TRUE.

ISMEAR = 0
SIGMA  = 0.05

# Dispersion correction
IVDW = 12             # D3(BJ)

LWAVE  = .FALSE.
LCHARG = .FALSE.

NCORE = 4
