# Supplementary material for: Confinement-Controlled Rearrangements in Dioxolane Upgrading on H‑ZSM‑5 Revealed by Periodic DFT
Source: J Phys Chem C Nanomater Interfaces. 2026 Jul 9;130(29):10219–30. doi: 10.1021/acs.jpcc.6c01905 (PMC13403309; doi:10.1021/acs.jpcc.6c01905)
Supplement: Supplementary file 2 [file jp6c01905_si_002.zip › Supporting information/VASP_inputs/OPT_input/INCAR]

SYSTEM = Adsorption_Opt
PREC = Accurate
ENCUT = 500
IBRION = 2
ISIF = 2             
NSW = 1000           
EDIFF = 1E-6
EDIFFG = -0.01
ISMEAR = 0
SIGMA = 0.05
LDIPOL = .FALSE.         
ISYM = 0             
LWAVE = .FALSE.
LCHARG = .FALSE.
LREAL = Auto   
ISTART = 0        
NELMDL = -5     
AMIX = 0.2      
BMIX = 0.0001   

# D3(BJ) dispersion correction
IVDW = 12              # Grimme D3 with Becke-Johnson damping
NCORE =4
