# Supplementary material for: Confinement-Controlled Rearrangements in Dioxolane Upgrading on H‑ZSM‑5 Revealed by Periodic DFT
Source: J Phys Chem C Nanomater Interfaces. 2026 Jul 9;130(29):10219–30. doi: 10.1021/acs.jpcc.6c01905 (PMC13403309; doi:10.1021/acs.jpcc.6c01905)
Supplement: Supplementary file 2 [file jp6c01905_si_002.zip › Supporting information/VASP_inputs/OPT_input/KPOINTS]

K-Points
0
Gamma
2 2 2
0 0 0
