# Supplementary material for: Confinement-Controlled Rearrangements in Dioxolane Upgrading on H‑ZSM‑5 Revealed by Periodic DFT
Source: J Phys Chem C Nanomater Interfaces. 2026 Jul 9;130(29):10219–30. doi: 10.1021/acs.jpcc.6c01905 (PMC13403309; doi:10.1021/acs.jpcc.6c01905)
Supplement: Supplementary file 2 [file jp6c01905_si_002.zip › Supporting information/VASP_inputs/TS_input/INCAR]

SYSTEM = TS  
PREC = Normal               
ENCUT = 500                   
EDIFF = 1E-7
EDIFFG = -0.05             
ISMEAR = 0                    
SIGMA = 0.05                  
ALGO = Normal
NELMDL = 5                      
NELM = 100                    
NSW = 1200                     
ISIF = 2                     
LWAVE = .FALSE.
LCHARG = .FALSE. 

#NEB
ICHAIN=0       
IOPT = 3
POTIM = 0
IBRION = 3
LCLIMB = .TRUE.
IMAGES = 9
SPRING = -5

LREAL= Auto
NCORE = 4 
KPAR=1
LPLANE = .TRUE.  

IVDW = 12
