# Supplementary material for: Confinement-Controlled Rearrangements in Dioxolane Upgrading on H‑ZSM‑5 Revealed by Periodic DFT
Source: J Phys Chem C Nanomater Interfaces. 2026 Jul 9;130(29):10219–30. doi: 10.1021/acs.jpcc.6c01905 (PMC13403309; doi:10.1021/acs.jpcc.6c01905)
Supplement: Supplementary file 2 [file jp6c01905_si_002.zip › Supporting information/Zeolites_Structures/96T_CONTCAR]

Al  H  O Si                             
   1.00000000000000     
    20.0779999999999994    0.0000000000000000    0.0000000000000000
     0.0000000000000000   19.8939999999999984    0.0000000000000000
     0.0000000000000000    0.0000000000000000   13.3719999999999999
   Al   H    O    Si
     1     1   192    95
Selective dynamics
Direct
  0.8133204760667001  0.1670638067090830  0.3311659026854203   T   T   T
  0.7997596559502720  0.2573302938986663  0.4486659228614370   T   T   T
  0.0035000000000025  0.5489999999999995  0.2077000000000027   T   T   T
  0.5862565542113155  0.5456253214409753  0.6718511078661862   T   T   T
  0.9289988969326108  0.3679031136852702  0.8910092132559353   T   T   T
  0.9199133493944351  0.5010118673333638  0.9153236817753378   T   T   T
  0.8868977559475671  0.6314806725859150  0.9187032309657653   T   T   T
  0.6915163066632581  0.3633241028814259  0.8741718669127673   T   T   T
  0.6827643725988017  0.4952281401965236  0.9079108252380556   T   T   T
  0.7106943632763982  0.6264182727654851  0.9114924001745551   T   T   T
  0.4873974354952146  0.4604748596538856  0.7222583147328945   T   T   T
  0.4901216187212514  0.6324815048863218  0.7175062140382763   T   T   T
  0.8870347205759755  0.8671664262233807  0.9206144300606051   T   T   T
  0.9191343120250672  0.9979946030049007  0.9143596990715662   T   T   T
  0.9893293201685726  0.6380419530478580  0.7911492068779050   T   T   T
  0.9954148516359165  0.4520066647271734  0.7768007626717640   T   T   T
  0.1979480312118161  0.6402793833342405  0.5842786966532054   T   T   T
  0.1846074652273117  0.5053251003763616  0.5923872195779106   T   T   T
  0.2111699188809154  0.3754463913042408  0.6288306193881641   T   T   T
  0.3997446728417872  0.6396348656287053  0.5721909426775287   T   T   T
  0.6080149651094018  0.7506543876007137  0.4412968313166339   T   T   T
  0.4098599899737765  0.5054131146324969  0.5821329812235279   T   T   T
  0.8113698416494258  0.5558438356292996  0.7195880032715952   T   T   T
  0.8066394720819828  0.3814934256261662  0.4233655742918733   T   T   T
  0.7361043398258587  0.6654059659633301  0.7241626350655638   T   T   T
  0.5872042494702604  0.6664530090803914  0.5904687444107251   T   T   T
  0.0045000000000002  0.3509999999999991  0.2103999999999999   T   T   T
  0.1873882855850766  0.5711748727007929  0.4231869805653258   T   T   T
  0.1282156804900283  0.5543978524722177  0.2567483453283178   T   T   T
  0.3591426784419023  0.4319221227078713  0.7362964722288946   T   T   T
  0.3112712339908096  0.4386465042548958  0.9210743510203039   T   T   T
  0.4890401836142480  0.8674832994980638  0.7217598427501148   T   T   T
  0.4871586173883672  0.0389849779147460  0.7224746772723392   T   T   T
  0.7086752883676876  0.8725488876195007  0.9129425238577605   T   T   T
  0.6821817593493835  0.0038809396441435  0.9062783628348303   T   T   T
  0.6910282091915948  0.1362622604116947  0.8742734884416312   T   T   T
  0.8639529008173127  0.4375964932494675  0.7595947194625362   T   T   T
  0.8160491356936183  0.4568412368089182  0.5830806925295298   T   T   T
  0.6987107239942849  0.4366246426388543  0.4995764979020038   T   T   T
  0.5796159200667054  0.4270086373597367  0.5865634267593826   T   T   T
  0.6056788903499950  0.4342633718416943  0.7797262910244391   T   T   T
  0.7330289209538843  0.4495404656291977  0.7353460421119007   T   T   T
  0.8693149988963669  0.6738900540932684  0.7326786566938391   T   T   T
  0.8097770886706250  0.6404064238007958  0.5652030790330859   T   T   T
  0.6935121785406205  0.6499694237729916  0.4736378056341922   T   T   T
  0.4308854334715468  0.3747373043966519  0.5976989959854788   T   T   T
  0.6113468477956576  0.6519370407468105  0.7850203415494713   T   T   T
  0.6294453349383080  0.9409237775972478  0.2498071118249552   T   T   T
  0.6906999999999996  0.9406000000000034  0.0775999999999968   T   T   T
  0.1968999999999994  0.6544999999999987  0.0270999999999972   T   T   T
  0.3121429245554885  0.6560900439485976  0.9302593677047347   T   T   T
  0.3655441327046117  0.6719719918087838  0.7560431720567471   T   T   T
  0.2348572722537543  0.4691328974985466  0.7679538405382200   T   T   T
  0.1137440872695505  0.4346651335502040  0.7193706608938327   T   T   T
  0.0920857689108412  0.4353649452901366  0.9156191948354858   T   T   T
  0.2006999999999977  0.4405000000000001  0.0283999999999978   T   T   T
  0.8641438874590708  0.0625949705445146  0.7586090521473966   T   T   T
  0.8164374484864182  0.0335983517984332  0.5835683617097090   T   T   T
  0.0862548118678357  0.6620434258516370  0.9209963226155601   T   T   T
  0.6986532357335837  0.0599025457831953  0.5086586138271170   T   T   T
  0.6060451370335335  0.0664391657140964  0.7772329542168263   T   T   T
  0.7336438042378319  0.0507365728997150  0.7355467533623541   T   T   T
  0.8685362377138566  0.8244460193664206  0.7345090228549768   T   T   T
  0.8083976571198734  0.8635374034905318  0.5702567307768603   T   T   T
  0.6912501809996662  0.8526824839886632  0.4792284138669750   T   T   T
  0.5829444161918943  0.8337630806487767  0.5901116526975909   T   T   T
  0.6104206942581593  0.8457329212084080  0.7845865188222503   T   T   T
  0.7355238509431660  0.8332884759745418  0.7260774020839273   T   T   T
  0.8109268748259811  0.9430893917049039  0.7310353315313546   T   T   T
  0.5770183949221281  0.0717612201481884  0.5839407780711738   T   T   T
  0.1112570450887975  0.6644898977282999  0.7279652604449927   T   T   T
  0.2369536831852500  0.6335063528814573  0.7731452451716110   T   T   T
  0.3353696090970975  0.5498206265149852  0.8161009554834038   T   T   T
  0.7989104935194904  0.9622908192944906  0.9696022549911919   T   T   T
  0.9046999999999983  0.9367000000000019  0.0831000000000017   T   T   T
  0.8868362010386255  0.9464666578958059  0.2814705050253729   T   T   T
  0.7611693930620560  0.9434970312559748  0.2315632519436632   T   T   T
  0.6218783496340551  0.1589509828597608  0.2255284252623301   T   T   T
  0.6914999999999978  0.1559000000000026  0.0698999999999970   T   T   T
  0.8060994660460256  0.1406655098442371  0.9676452534881135   T   T   T
  0.9112999999999971  0.1629000000000005  0.0780999999999992   T   T   T
  0.8877142240443311  0.1605283008975901  0.2729904256878413   T   T   T
  0.7513270295266735  0.1591092771809167  0.2456685229177426   T   T   T
  0.6912999999999982  0.0499000000000009  0.1822000000000017   T   T   T
  0.9213999999999984  0.0510000000000019  0.1728000000000023   T   T   T
  0.5724030066749645  0.8752230239598399  0.4007027226722907   T   T   T
  0.5972211506140369  0.0055153007672578  0.4163381865199634   T   T   T
  0.6082449559786394  0.1391691424659852  0.4221818021466747   T   T   T
  0.8046485423138012  0.8669165245482598  0.3767644615116147   T   T   T
  0.7932600752746374  0.0011193558566315  0.3991233351843516   T   T   T
  0.8029885094728261  0.1306737482693091  0.4471405471728670   T   T   T
  0.0035000000000025  0.9510000000000005  0.2077000000000027   T   T   T
  0.0045000000000002  0.1490000000000009  0.2103999999999999   T   T   T
  0.0853029032142212  0.5485800603221634  0.8164468338092670   T   T   T
  0.5858278513129068  0.9537833254164806  0.6737682161455508   T   T   T
  0.8064538547788163  0.6417785087805417  0.3691893859149718   T   T   T
  0.7913572777087755  0.5132993684988575  0.4109954498600533   T   T   T
  0.5951203209335567  0.4934543992402416  0.4169295736117151   T   T   T
  0.4314506292234561  0.1258891828345931  0.5983934939072844   T   T   T
  0.4091493241664748  0.9955241576399491  0.5811116286630580   T   T   T
  0.4017674325431224  0.8609805700147088  0.5724279995454998   T   T   T
  0.2074293027479343  0.1276760416110535  0.6316829822527394   T   T   T
  0.1878398314535625  0.9972882878325814  0.5906492409042625   T   T   T
  0.1966437879593390  0.8615734807562782  0.5854258852210613   T   T   T
  0.9952241050587007  0.0470509169884531  0.7771982075318230   T   T   T
  0.9886969709830501  0.8610812169401285  0.7917601690169583   T   T   T
  0.1099999999999994  0.7500000000000000  0.0619999999999976   T   T   T
  0.2841000000000022  0.7500000000000000  0.0596000000000032   T   T   T
  0.2096658971738068  0.7505546729717060  0.6900160065197054   T   T   T
  0.4466894784875240  0.7502035482211922  0.6536154867107578   T   T   T
  0.5090149914272527  0.3678821684251553  0.2839327244142107   T   T   T
  0.5045721598762882  0.5392680779653292  0.2928398975906780   T   T   T
  0.3034999999999997  0.3703000000000003  0.0842000000000027   T   T   T
  0.3055999999999983  0.5003999999999991  0.0938000000000017   T   T   T
  0.3087000000000018  0.6302000000000021  0.1199000000000012   T   T   T
  0.0994000000000028  0.3671000000000006  0.0778999999999996   T   T   T
  0.0921000000000021  0.4979000000000013  0.0880000000000010   T   T   T
  0.0825000000000031  0.6268999999999991  0.1092000000000013   T   T   T
  0.1285531441998910  0.9453723201599166  0.2563924756493982   T   T   T
  0.0848323124234996  0.9506052938235758  0.8186629639898222   T   T   T
  0.1873181394113665  0.9295421089270935  0.4232833632008093   T   T   T
  0.3345489901205675  0.9504513979069941  0.8154621237333209   T   T   T
  0.1102426464597992  0.8351571127208850  0.7280306351310633   T   T   T
  0.7789819336981222  0.7527839028001035  0.4678165600844783   T   T   T
  0.6860152896849031  0.7492513910057405  0.8604520411834989   T   T   T
  0.9338088909858532  0.7493415569417646  0.8645252142279254   T   T   T
  0.8810870392904178  0.2495891080213759  0.9350833105288291   T   T   T
  0.7323647717270969  0.2496216968767359  0.9450380069098085   T   T   T
  0.8067669801512308  0.2571872514696497  0.3764002447400726   T   T   T
  0.5588928617954266  0.2482882510426757  0.3403756449253276   T   T   T
  0.3925245727314037  0.2502740709665530  0.5717922457587087   T   T   T
  0.2324577517310116  0.2507978318884896  0.5760078735413703   T   T   T
  0.3076000000000008  0.2500000000000000  0.1520000000000010   T   T   T
  0.0773000000000010  0.2500000000000000  0.1509000000000000   T   T   T
  0.3592423555724239  0.0684223517702458  0.7362408214487517   T   T   T
  0.3116506493561745  0.0614319887935802  0.9213338431632444   T   T   T
  0.2006999999999977  0.0594999999999999  0.0283999999999978   T   T   T
  0.0925206616206116  0.0646579416644242  0.9152734450543409   T   T   T
  0.1128642794984353  0.0630305049049280  0.7184818093201497   T   T   T
  0.2347374655922100  0.0327476416093760  0.7684906895883893   T   T   T
  0.3636883048612104  0.8279849245685991  0.7544881043369829   T   T   T
  0.3120539382818543  0.8438937667823488  0.9300495420896969   T   T   T
  0.1968999999999994  0.8455000000000013  0.0270999999999972   T   T   T
  0.0859761231754978  0.8367346460425311  0.9210484109740773   T   T   T
  0.2355762052355545  0.8672150077670339  0.7745581724415889   T   T   T
  0.2978757141587413  0.9386977113141594  0.5316696821359692   T   T   T
  0.4026248816732846  0.9280332022744906  0.4098685743078073   T   T   T
  0.3881001718520338  0.9462009269088614  0.2169493064349113   T   T   T
  0.1259862551280297  0.3438136759675031  0.2697017681214918   T   T   T
  0.2599656294710276  0.5519186053774582  0.2635587152847874   T   T   T
  0.3879676986261365  0.5530352698634137  0.2171742211674675   T   T   T
  0.4014808079228128  0.5711907225151662  0.4101459836662313   T   T   T
  0.2971469879174818  0.5590801771614342  0.5329315886411284   T   T   T
  0.6300304529028852  0.5581071817383495  0.2514339607641350   T   T   T
  0.6906999999999996  0.5593999999999966  0.0775999999999968   T   T   T
  0.7994579395444291  0.5363664846039027  0.9703233034927583   T   T   T
  0.9046999999999983  0.5632999999999981  0.0831000000000017   T   T   T
  0.6040116543557862  0.3588985866538235  0.4250289626589449   T   T   T
  0.8864305448495485  0.5529592597446256  0.2819079366332729   T   T   T
  0.6281181695101787  0.3367825541221054  0.2341802105470572   T   T   T
  0.6914999999999978  0.3440999999999974  0.0698999999999970   T   T   T
  0.8061018512202767  0.3586578052660864  0.9691708588606739   T   T   T
  0.9112999999999971  0.3370999999999995  0.0780999999999992   T   T   T
  0.8853772113849875  0.3401993949598338  0.2741927605307781   T   T   T
  0.7576339330842158  0.3450624522985508  0.2419321361592706   T   T   T
  0.6912999999999982  0.4500999999999991  0.1822000000000017   T   T   T
  0.9213999999999984  0.4489999999999981  0.1728000000000023   T   T   T
  0.5739049308238039  0.6248949945302833  0.4021735412852361   T   T   T
  0.7614169989995756  0.5555478250088803  0.2324184878834765   T   T   T
  0.3125928899824322  0.3501579432566259  0.5125694925686888   T   T   T
  0.1907482228480245  0.3373413553565550  0.4393843451881909   T   T   T
  0.3862445251155395  0.3417350565717878  0.2263057709449520   T   T   T
  0.2601127712131331  0.9484334309691532  0.2637279995408698   T   T   T
  0.1268676967340087  0.1576290864133588  0.2694378701517811   T   T   T
  0.1913383436666799  0.1630759423730635  0.4399056902067921   T   T   T
  0.3114778714936879  0.1490544742540694  0.5197240103294332   T   T   T
  0.4181310241073782  0.1746050606394659  0.4150349465594059   T   T   T
  0.3866081063485761  0.1583887194305540  0.2253722640507813   T   T   T
  0.2584704487593634  0.1546046458488733  0.2696131364642805   T   T   T
  0.1910233958106887  0.0501359237797877  0.3366989645222893   T   T   T
  0.4229652433026774  0.3255856887124797  0.4151125199392790   T   T   T
  0.0825000000000031  0.8731000000000009  0.1092000000000013   T   T   T
  0.4063343327497330  0.0506429706142318  0.3398481503200672   T   T   T
  0.0994000000000028  0.1328999999999994  0.0778999999999996   T   T   T
  0.3087000000000018  0.8697999999999979  0.1199000000000012   T   T   T
  0.3055999999999983  0.9996000000000009  0.0938000000000017   T   T   T
  0.3034999999999997  0.1296999999999997  0.0842000000000027   T   T   T
  0.5044571565942384  0.9633541237853406  0.2929942489115788   T   T   T
  0.5071565594898678  0.1287175190477500  0.2912230444919934   T   T   T
  0.4105162597272795  0.4487421447213213  0.3394980751060677   T   T   T
  0.1914036632883926  0.4503277465653917  0.3371984827244172   T   T   T
  0.2577971823693744  0.3456006651723536  0.2686276511700195   T   T   T
  0.0921000000000021  0.0020999999999987  0.0880000000000010   T   T   T
  0.9292511610852883  0.1314234239029420  0.8909318072134605   T   T   T
  0.1885192162849250  0.6723630401443269  0.6944373567505097   T   T   T
  0.0679051492867687  0.6279477077060884  0.8148890471597474   T   T   T
  0.1196300000000008  0.6732500000000030  0.0299199999999971   T   T   T
  0.4311603485511754  0.3713575864113565  0.3157709927709835   T   T   T
  0.1919079737007426  0.5305652985291591  0.3194428816727509   T   T   T
  0.2173152312506850  0.5688014265772743  0.5346523887625272   T   T   T
  0.3766953228969833  0.5685824663274259  0.5246395288686383   T   T   T
  0.4264336992748363  0.5273747125352493  0.3154450577120712   T   T   T
  0.3129700000000000  0.5590600000000023  0.1739800000000002   T   T   T
  0.0765400000000014  0.3278699999999972  0.1766399999999990   T   T   T
  0.1914481802154998  0.3692537570771658  0.3278935207105304   T   T   T
  0.2364537850392399  0.3281560171012439  0.5386896034819070   T   T   T
  0.3894160019630772  0.3252975086731011  0.5248963612117556   T   T   T
  0.2741699999999980  0.6726900000000029  0.0334099999999964   T   T   T
  0.3119700000000023  0.3271499999999961  0.1832599999999971   T   T   T
  0.0770800000000023  0.5567800000000034  0.1649200000000022   T   T   T
  0.3121368075369453  0.6278358025670095  0.8178424492178467   T   T   T
  0.4206133960799786  0.0564896322449007  0.6595614108859439   T   T   T
  0.1876032016273095  0.4462050953735331  0.6755391443359852   T   T   T
  0.3882538608084424  0.1746178184136208  0.5269236187177498   T   T   T
  0.4287660063057193  0.1277509510239718  0.3173866524287531   T   T   T
  0.3119700000000023  0.1728500000000039  0.1832599999999971   T   T   T
  0.5764502695870526  0.5542321435900581  0.3415569853446266   T   T   T
  0.6916000000000011  0.5289700000000011  0.1870699999999985   T   T   T
  0.7208885657393879  0.5549786665938716  0.9662095791350438   T   T   T
  0.8768564741949000  0.5587038763021190  0.9704635696251965   T   T   T
  0.9283199999999994  0.5282499999999999  0.1841599999999985   T   T   T
  0.8121781846397835  0.5662189354250616  0.3239792598895044   T   T   T
  0.5741627218284383  0.3269370912336936  0.3221647793941377   T   T   T
  0.6913899999999984  0.3707999999999956  0.1820599999999999   T   T   T
  0.7303774332290471  0.3287223193097201  0.9660733898347316   T   T   T
  0.8812733908998313  0.3275138412230420  0.9675231317212217   T   T   T
  0.9295499999999990  0.3701900000000009  0.1820499999999967   T   T   T
  0.8137115560475803  0.3351151664662488  0.3255243524859640   T   T   T
  0.2352956261452076  0.1727875364955438  0.5408590480929192   T   T   T
  0.1916537762017524  0.1312315413509978  0.3282214346870856   T   T   T
  0.0765400000000014  0.1721300000000028  0.1766399999999990   T   T   T
  0.3129700000000000  0.9409399999999977  0.1739800000000002   T   T   T
  0.3100371177378567  0.0282789764569203  0.8113004151065615   T   T   T
  0.2791899999999998  0.0619099999999975  0.0325699999999998   T   T   T
  0.1222800000000035  0.0639699999999976  0.0283400000000000   T   T   T
  0.0712533610050669  0.0308300488036753  0.8098368327964008   T   T   T
  0.1873291592621660  0.0550095795391434  0.6759105995901078   T   T   T
  0.4253272683038333  0.8271001190912269  0.6764477374290614   T   T   T
  0.3112155711184068  0.8725028006783730  0.8177307750236359   T   T   T
  0.9263491835813510  0.4401292111050611  0.8354368748586798   T   T   T
  0.2741699999999980  0.8273099999999971  0.0334099999999964   T   T   T
  0.0671718913092279  0.8714444094982511  0.8155640964515062   T   T   T
  0.1876491676548059  0.8286058181449265  0.6949295244850240   T   T   T
  0.0770800000000023  0.9432199999999966  0.1649200000000022   T   T   T
  0.1918821676989166  0.9698303724453748  0.3192438082631508   T   T   T
  0.2179031470496586  0.9320432386244756  0.5342977017093726   T   T   T
  0.3775677489702673  0.9313426085207090  0.5240738900818555   T   T   T
  0.4260149659741381  0.9728218002708571  0.3152549937323069   T   T   T
  0.1196300000000008  0.8267499999999970  0.0299199999999971   T   T   T
  0.4256314311941146  0.6732566696056616  0.6754406606779652   T   T   T
  0.8055767122505416  0.4756999871847635  0.6996734908062072   T   T   T
  0.6190935804293458  0.4293924101128189  0.4814854707121026   T   T   T
  0.7779585036574701  0.0579216459940332  0.4831591429105873   T   T   T
  0.6208499149658743  0.0692207862862926  0.4821367061252042   T   T   T
  0.5642995836383946  0.0321196230881203  0.6882246400432886   T   T   T
  0.6797778662852644  0.0635094807670556  0.8239232763657766   T   T   T
  0.9198867627680574  0.8260282472867534  0.8282032198368283   T   T   T
  0.8057809958887721  0.8662608234587746  0.6907148048301971   T   T   T
  0.7699710144971829  0.8334061420422894  0.4734479072483024   T   T   T
  0.6137677548901822  0.8283981135547943  0.4781346476695572   T   T   T
  0.5672673339670372  0.8753348140503022  0.6919560220212143   T   T   T
  0.6850103956842766  0.8261133361242902  0.8207856785208072   T   T   T
  0.4204697547425229  0.4437560029302068  0.6596074507602947   T   T   T
  0.3100809686678119  0.4723364426307131  0.8113471998814107   T   T   T
  0.2791899999999998  0.4380900000000025  0.0325699999999998   T   T   T
  0.1222800000000035  0.4360300000000024  0.0283400000000000   T   T   T
  0.0716473653399393  0.4683238862825245  0.8092260561044141   T   T   T
  0.8057187724307733  0.0223453703102286  0.7015054876412872   T   T   T
  0.9259598266402741  0.0592382449856743  0.8351805034427000   T   T   T
  0.9295499999999990  0.1298099999999991  0.1820499999999967   T   T   T
  0.8814095678237089  0.1712330455542617  0.9679678346134664   T   T   T
  0.5645950386774075  0.4677283037792581  0.6892781153834359   T   T   T
  0.6798138385035843  0.4362576912695304  0.8247645396167637   T   T   T
  0.9202986002665697  0.6730784452640119  0.8268547033099617   T   T   T
  0.8064210294321037  0.6341458098992282  0.6855693720739076   T   T   T
  0.7715139179149232  0.6722780377016300  0.4691499095852376   T   T   T
  0.6157083953889390  0.6731796698199909  0.4773215450383150   T   T   T
  0.5686443177233952  0.6243567940835197  0.6905773290283499   T   T   T
  0.7769968659058193  0.4482292019441438  0.4786701574896239   T   T   T
  0.6859981564531823  0.6728711060096517  0.8196211322985005   T   T   T
  0.6916000000000011  0.9710299999999989  0.1870699999999985   T   T   T
  0.7201559568532153  0.9445881098641808  0.9660939106349936   T   T   T
  0.8764246124533260  0.9406236948898706  0.9708367798974817   T   T   T
  0.9283199999999994  0.9717500000000001  0.1841599999999985   T   T   T
  0.8119616613114460  0.9402155096362085  0.3243500535581798   T   T   T
  0.5744712003462602  0.1691457836374617  0.3206252786428774   T   T   T
  0.6913899999999984  0.1292000000000044  0.1820599999999999   T   T   T
  0.5764383229484131  0.9461975209090595  0.3403256894641691   T   T   T
  0.7301803192382317  0.1700613549905970  0.9665590788115559   T   T   T
 
  0.00000000E+00  0.00000000E+00  0.00000000E+00
  0.00000000E+00  0.00000000E+00  0.00000000E+00
  0.00000000E+00  0.00000000E+00  0.00000000E+00
  0.00000000E+00  0.00000000E+00  0.00000000E+00
  0.00000000E+00  0.00000000E+00  0.00000000E+00
  0.00000000E+00  0.00000000E+00  0.00000000E+00
  0.00000000E+00  0.00000000E+00  0.00000000E+00
  0.00000000E+00  0.00000000E+00  0.00000000E+00
  0.00000000E+00  0.00000000E+00  0.00000000E+00
  0.00000000E+00  0.00000000E+00  0.00000000E+00
  0.00000000E+00  0.00000000E+00  0.00000000E+00
  0.00000000E+00  0.00000000E+00  0.00000000E+00
  0.00000000E+00  0.00000000E+00  0.00000000E+00
  0.00000000E+00  0.00000000E+00  0.00000000E+00
  0.00000000E+00  0.00000000E+00  0.00000000E+00
  0.00000000E+00  0.00000000E+00  0.00000000E+00
  0.00000000E+00  0.00000000E+00  0.00000000E+00
  0.00000000E+00  0.00000000E+00  0.00000000E+00
  0.00000000E+00  0.00000000E+00  0.00000000E+00
  0.00000000E+00  0.00000000E+00  0.00000000E+00
  0.00000000E+00  0.00000000E+00  0.00000000E+00
  0.00000000E+00  0.00000000E+00  0.00000000E+00
  0.00000000E+00  0.00000000E+00  0.00000000E+00
  0.00000000E+00  0.00000000E+00  0.00000000E+00
  0.00000000E+00  0.00000000E+00  0.00000000E+00
  0.00000000E+00  0.00000000E+00  0.00000000E+00
  0.00000000E+00  0.00000000E+00  0.00000000E+00
  0.00000000E+00  0.00000000E+00  0.00000000E+00
  0.00000000E+00  0.00000000E+00  0.00000000E+00
  0.00000000E+00  0.00000000E+00  0.00000000E+00
  0.00000000E+00  0.00000000E+00  0.00000000E+00
  0.00000000E+00  0.00000000E+00  0.00000000E+00
  0.00000000E+00  0.00000000E+00  0.00000000E+00
  0.00000000E+00  0.00000000E+00  0.00000000E+00
  0.00000000E+00  0.00000000E+00  0.00000000E+00
  0.00000000E+00  0.00000000E+00  0.00000000E+00
  0.00000000E+00  0.00000000E+00  0.00000000E+00
  0.00000000E+00  0.00000000E+00  0.00000000E+00
  0.00000000E+00  0.00000000E+00  0.00000000E+00
  0.00000000E+00  0.00000000E+00  0.00000000E+00
  0.00000000E+00  0.00000000E+00  0.00000000E+00
  0.00000000E+00  0.00000000E+00  0.00000000E+00
  0.00000000E+00  0.00000000E+00  0.00000000E+00
  0.00000000E+00  0.00000000E+00  0.00000000E+00
  0.00000000E+00  0.00000000E+00  0.00000000E+00
  0.00000000E+00  0.00000000E+00  0.00000000E+00
  0.00000000E+00  0.00000000E+00  0.00000000E+00
  0.00000000E+00  0.00000000E+00  0.00000000E+00
  0.00000000E+00  0.00000000E+00  0.00000000E+00
  0.00000000E+00  0.00000000E+00  0.00000000E+00
  0.00000000E+00  0.00000000E+00  0.00000000E+00
  0.00000000E+00  0.00000000E+00  0.00000000E+00
  0.00000000E+00  0.00000000E+00  0.00000000E+00
  0.00000000E+00  0.00000000E+00  0.00000000E+00
  0.00000000E+00  0.00000000E+00  0.00000000E+00
  0.00000000E+00  0.00000000E+00  0.00000000E+00
  0.00000000E+00  0.00000000E+00  0.00000000E+00
  0.00000000E+00  0.00000000E+00  0.00000000E+00
  0.00000000E+00  0.00000000E+00  0.00000000E+00
  0.00000000E+00  0.00000000E+00  0.00000000E+00
  0.00000000E+00  0.00000000E+00  0.00000000E+00
  0.00000000E+00  0.00000000E+00  0.00000000E+00
  0.00000000E+00  0.00000000E+00  0.00000000E+00
  0.00000000E+00  0.00000000E+00  0.00000000E+00
  0.00000000E+00  0.00000000E+00  0.00000000E+00
  0.00000000E+00  0.00000000E+00  0.00000000E+00
  0.00000000E+00  0.00000000E+00  0.00000000E+00
  0.00000000E+00  0.00000000E+00  0.00000000E+00
  0.00000000E+00  0.00000000E+00  0.00000000E+00
  0.00000000E+00  0.00000000E+00  0.00000000E+00
  0.00000000E+00  0.00000000E+00  0.00000000E+00
  0.00000000E+00  0.00000000E+00  0.00000000E+00
  0.00000000E+00  0.00000000E+00  0.00000000E+00
  0.00000000E+00  0.00000000E+00  0.00000000E+00
  0.00000000E+00  0.00000000E+00  0.00000000E+00
  0.00000000E+00  0.00000000E+00  0.00000000E+00
  0.00000000E+00  0.00000000E+00  0.00000000E+00
  0.00000000E+00  0.00000000E+00  0.00000000E+00
  0.00000000E+00  0.00000000E+00  0.00000000E+00
  0.00000000E+00  0.00000000E+00  0.00000000E+00
  0.00000000E+00  0.00000000E+00  0.00000000E+00
  0.00000000E+00  0.00000000E+00  0.00000000E+00
  0.00000000E+00  0.00000000E+00  0.00000000E+00
  0.00000000E+00  0.00000000E+00  0.00000000E+00
  0.00000000E+00  0.00000000E+00  0.00000000E+00
  0.00000000E+00  0.00000000E+00  0.00000000E+00
  0.00000000E+00  0.00000000E+00  0.00000000E+00
  0.00000000E+00  0.00000000E+00  0.00000000E+00
  0.00000000E+00  0.00000000E+00  0.00000000E+00
  0.00000000E+00  0.00000000E+00  0.00000000E+00
  0.00000000E+00  0.00000000E+00  0.00000000E+00
  0.00000000E+00  0.00000000E+00  0.00000000E+00
  0.00000000E+00  0.00000000E+00  0.00000000E+00
  0.00000000E+00  0.00000000E+00  0.00000000E+00
  0.00000000E+00  0.00000000E+00  0.00000000E+00
  0.00000000E+00  0.00000000E+00  0.00000000E+00
  0.00000000E+00  0.00000000E+00  0.00000000E+00
  0.00000000E+00  0.00000000E+00  0.00000000E+00
  0.00000000E+00  0.00000000E+00  0.00000000E+00
  0.00000000E+00  0.00000000E+00  0.00000000E+00
  0.00000000E+00  0.00000000E+00  0.00000000E+00
  0.00000000E+00  0.00000000E+00  0.00000000E+00
  0.00000000E+00  0.00000000E+00  0.00000000E+00
  0.00000000E+00  0.00000000E+00  0.00000000E+00
  0.00000000E+00  0.00000000E+00  0.00000000E+00
  0.00000000E+00  0.00000000E+00  0.00000000E+00
  0.00000000E+00  0.00000000E+00  0.00000000E+00
  0.00000000E+00  0.00000000E+00  0.00000000E+00
  0.00000000E+00  0.00000000E+00  0.00000000E+00
  0.00000000E+00  0.00000000E+00  0.00000000E+00
  0.00000000E+00  0.00000000E+00  0.00000000E+00
  0.00000000E+00  0.00000000E+00  0.00000000E+00
  0.00000000E+00  0.00000000E+00  0.00000000E+00
  0.00000000E+00  0.00000000E+00  0.00000000E+00
  0.00000000E+00  0.00000000E+00  0.00000000E+00
  0.00000000E+00  0.00000000E+00  0.00000000E+00
  0.00000000E+00  0.00000000E+00  0.00000000E+00
  0.00000000E+00  0.00000000E+00  0.00000000E+00
  0.00000000E+00  0.00000000E+00  0.00000000E+00
  0.00000000E+00  0.00000000E+00  0.00000000E+00
  0.00000000E+00  0.00000000E+00  0.00000000E+00
  0.00000000E+00  0.00000000E+00  0.00000000E+00
  0.00000000E+00  0.00000000E+00  0.00000000E+00
  0.00000000E+00  0.00000000E+00  0.00000000E+00
  0.00000000E+00  0.00000000E+00  0.00000000E+00
  0.00000000E+00  0.00000000E+00  0.00000000E+00
  0.00000000E+00  0.00000000E+00  0.00000000E+00
  0.00000000E+00  0.00000000E+00  0.00000000E+00
  0.00000000E+00  0.00000000E+00  0.00000000E+00
  0.00000000E+00  0.00000000E+00  0.00000000E+00
  0.00000000E+00  0.00000000E+00  0.00000000E+00
  0.00000000E+00  0.00000000E+00  0.00000000E+00
  0.00000000E+00  0.00000000E+00  0.00000000E+00
  0.00000000E+00  0.00000000E+00  0.00000000E+00
  0.00000000E+00  0.00000000E+00  0.00000000E+00
  0.00000000E+00  0.00000000E+00  0.00000000E+00
  0.00000000E+00  0.00000000E+00  0.00000000E+00
  0.00000000E+00  0.00000000E+00  0.00000000E+00
  0.00000000E+00  0.00000000E+00  0.00000000E+00
  0.00000000E+00  0.00000000E+00  0.00000000E+00
  0.00000000E+00  0.00000000E+00  0.00000000E+00
  0.00000000E+00  0.00000000E+00  0.00000000E+00
  0.00000000E+00  0.00000000E+00  0.00000000E+00
  0.00000000E+00  0.00000000E+00  0.00000000E+00
  0.00000000E+00  0.00000000E+00  0.00000000E+00
  0.00000000E+00  0.00000000E+00  0.00000000E+00
  0.00000000E+00  0.00000000E+00  0.00000000E+00
  0.00000000E+00  0.00000000E+00  0.00000000E+00
  0.00000000E+00  0.00000000E+00  0.00000000E+00
  0.00000000E+00  0.00000000E+00  0.00000000E+00
  0.00000000E+00  0.00000000E+00  0.00000000E+00
  0.00000000E+00  0.00000000E+00  0.00000000E+00
  0.00000000E+00  0.00000000E+00  0.00000000E+00
  0.00000000E+00  0.00000000E+00  0.00000000E+00
  0.00000000E+00  0.00000000E+00  0.00000000E+00
  0.00000000E+00  0.00000000E+00  0.00000000E+00
  0.00000000E+00  0.00000000E+00  0.00000000E+00
  0.00000000E+00  0.00000000E+00  0.00000000E+00
  0.00000000E+00  0.00000000E+00  0.00000000E+00
  0.00000000E+00  0.00000000E+00  0.00000000E+00
  0.00000000E+00  0.00000000E+00  0.00000000E+00
  0.00000000E+00  0.00000000E+00  0.00000000E+00
  0.00000000E+00  0.00000000E+00  0.00000000E+00
  0.00000000E+00  0.00000000E+00  0.00000000E+00
  0.00000000E+00  0.00000000E+00  0.00000000E+00
  0.00000000E+00  0.00000000E+00  0.00000000E+00
  0.00000000E+00  0.00000000E+00  0.00000000E+00
  0.00000000E+00  0.00000000E+00  0.00000000E+00
  0.00000000E+00  0.00000000E+00  0.00000000E+00
  0.00000000E+00  0.00000000E+00  0.00000000E+00
  0.00000000E+00  0.00000000E+00  0.00000000E+00
  0.00000000E+00  0.00000000E+00  0.00000000E+00
  0.00000000E+00  0.00000000E+00  0.00000000E+00
  0.00000000E+00  0.00000000E+00  0.00000000E+00
  0.00000000E+00  0.00000000E+00  0.00000000E+00
  0.00000000E+00  0.00000000E+00  0.00000000E+00
  0.00000000E+00  0.00000000E+00  0.00000000E+00
  0.00000000E+00  0.00000000E+00  0.00000000E+00
  0.00000000E+00  0.00000000E+00  0.00000000E+00
  0.00000000E+00  0.00000000E+00  0.00000000E+00
  0.00000000E+00  0.00000000E+00  0.00000000E+00
  0.00000000E+00  0.00000000E+00  0.00000000E+00
  0.00000000E+00  0.00000000E+00  0.00000000E+00
  0.00000000E+00  0.00000000E+00  0.00000000E+00
  0.00000000E+00  0.00000000E+00  0.00000000E+00
  0.00000000E+00  0.00000000E+00  0.00000000E+00
  0.00000000E+00  0.00000000E+00  0.00000000E+00
  0.00000000E+00  0.00000000E+00  0.00000000E+00
  0.00000000E+00  0.00000000E+00  0.00000000E+00
  0.00000000E+00  0.00000000E+00  0.00000000E+00
  0.00000000E+00  0.00000000E+00  0.00000000E+00
  0.00000000E+00  0.00000000E+00  0.00000000E+00
  0.00000000E+00  0.00000000E+00  0.00000000E+00
  0.00000000E+00  0.00000000E+00  0.00000000E+00
  0.00000000E+00  0.00000000E+00  0.00000000E+00
  0.00000000E+00  0.00000000E+00  0.00000000E+00
  0.00000000E+00  0.00000000E+00  0.00000000E+00
  0.00000000E+00  0.00000000E+00  0.00000000E+00
  0.00000000E+00  0.00000000E+00  0.00000000E+00
  0.00000000E+00  0.00000000E+00  0.00000000E+00
  0.00000000E+00  0.00000000E+00  0.00000000E+00
  0.00000000E+00  0.00000000E+00  0.00000000E+00
  0.00000000E+00  0.00000000E+00  0.00000000E+00
  0.00000000E+00  0.00000000E+00  0.00000000E+00
  0.00000000E+00  0.00000000E+00  0.00000000E+00
  0.00000000E+00  0.00000000E+00  0.00000000E+00
  0.00000000E+00  0.00000000E+00  0.00000000E+00
  0.00000000E+00  0.00000000E+00  0.00000000E+00
  0.00000000E+00  0.00000000E+00  0.00000000E+00
  0.00000000E+00  0.00000000E+00  0.00000000E+00
  0.00000000E+00  0.00000000E+00  0.00000000E+00
  0.00000000E+00  0.00000000E+00  0.00000000E+00
  0.00000000E+00  0.00000000E+00  0.00000000E+00
  0.00000000E+00  0.00000000E+00  0.00000000E+00
  0.00000000E+00  0.00000000E+00  0.00000000E+00
  0.00000000E+00  0.00000000E+00  0.00000000E+00
  0.00000000E+00  0.00000000E+00  0.00000000E+00
  0.00000000E+00  0.00000000E+00  0.00000000E+00
  0.00000000E+00  0.00000000E+00  0.00000000E+00
  0.00000000E+00  0.00000000E+00  0.00000000E+00
  0.00000000E+00  0.00000000E+00  0.00000000E+00
  0.00000000E+00  0.00000000E+00  0.00000000E+00
  0.00000000E+00  0.00000000E+00  0.00000000E+00
  0.00000000E+00  0.00000000E+00  0.00000000E+00
  0.00000000E+00  0.00000000E+00  0.00000000E+00
  0.00000000E+00  0.00000000E+00  0.00000000E+00
  0.00000000E+00  0.00000000E+00  0.00000000E+00
  0.00000000E+00  0.00000000E+00  0.00000000E+00
  0.00000000E+00  0.00000000E+00  0.00000000E+00
  0.00000000E+00  0.00000000E+00  0.00000000E+00
  0.00000000E+00  0.00000000E+00  0.00000000E+00
  0.00000000E+00  0.00000000E+00  0.00000000E+00
  0.00000000E+00  0.00000000E+00  0.00000000E+00
  0.00000000E+00  0.00000000E+00  0.00000000E+00
  0.00000000E+00  0.00000000E+00  0.00000000E+00
  0.00000000E+00  0.00000000E+00  0.00000000E+00
  0.00000000E+00  0.00000000E+00  0.00000000E+00
  0.00000000E+00  0.00000000E+00  0.00000000E+00
  0.00000000E+00  0.00000000E+00  0.00000000E+00
  0.00000000E+00  0.00000000E+00  0.00000000E+00
  0.00000000E+00  0.00000000E+00  0.00000000E+00
  0.00000000E+00  0.00000000E+00  0.00000000E+00
  0.00000000E+00  0.00000000E+00  0.00000000E+00
  0.00000000E+00  0.00000000E+00  0.00000000E+00
  0.00000000E+00  0.00000000E+00  0.00000000E+00
  0.00000000E+00  0.00000000E+00  0.00000000E+00
  0.00000000E+00  0.00000000E+00  0.00000000E+00
  0.00000000E+00  0.00000000E+00  0.00000000E+00
  0.00000000E+00  0.00000000E+00  0.00000000E+00
  0.00000000E+00  0.00000000E+00  0.00000000E+00
  0.00000000E+00  0.00000000E+00  0.00000000E+00
  0.00000000E+00  0.00000000E+00  0.00000000E+00
  0.00000000E+00  0.00000000E+00  0.00000000E+00
  0.00000000E+00  0.00000000E+00  0.00000000E+00
  0.00000000E+00  0.00000000E+00  0.00000000E+00
  0.00000000E+00  0.00000000E+00  0.00000000E+00
  0.00000000E+00  0.00000000E+00  0.00000000E+00
  0.00000000E+00  0.00000000E+00  0.00000000E+00
  0.00000000E+00  0.00000000E+00  0.00000000E+00
  0.00000000E+00  0.00000000E+00  0.00000000E+00
  0.00000000E+00  0.00000000E+00  0.00000000E+00
  0.00000000E+00  0.00000000E+00  0.00000000E+00
  0.00000000E+00  0.00000000E+00  0.00000000E+00
  0.00000000E+00  0.00000000E+00  0.00000000E+00
  0.00000000E+00  0.00000000E+00  0.00000000E+00
  0.00000000E+00  0.00000000E+00  0.00000000E+00
  0.00000000E+00  0.00000000E+00  0.00000000E+00
  0.00000000E+00  0.00000000E+00  0.00000000E+00
  0.00000000E+00  0.00000000E+00  0.00000000E+00
  0.00000000E+00  0.00000000E+00  0.00000000E+00
  0.00000000E+00  0.00000000E+00  0.00000000E+00
  0.00000000E+00  0.00000000E+00  0.00000000E+00
  0.00000000E+00  0.00000000E+00  0.00000000E+00
  0.00000000E+00  0.00000000E+00  0.00000000E+00
  0.00000000E+00  0.00000000E+00  0.00000000E+00
  0.00000000E+00  0.00000000E+00  0.00000000E+00
  0.00000000E+00  0.00000000E+00  0.00000000E+00
  0.00000000E+00  0.00000000E+00  0.00000000E+00
  0.00000000E+00  0.00000000E+00  0.00000000E+00
  0.00000000E+00  0.00000000E+00  0.00000000E+00
  0.00000000E+00  0.00000000E+00  0.00000000E+00
  0.00000000E+00  0.00000000E+00  0.00000000E+00
  0.00000000E+00  0.00000000E+00  0.00000000E+00
  0.00000000E+00  0.00000000E+00  0.00000000E+00
  0.00000000E+00  0.00000000E+00  0.00000000E+00
  0.00000000E+00  0.00000000E+00  0.00000000E+00
  0.00000000E+00  0.00000000E+00  0.00000000E+00
  0.00000000E+00  0.00000000E+00  0.00000000E+00
  0.00000000E+00  0.00000000E+00  0.00000000E+00
