# Supplementary material for: Confinement-Controlled Rearrangements in Dioxolane Upgrading on H‑ZSM‑5 Revealed by Periodic DFT
Source: J Phys Chem C Nanomater Interfaces. 2026 Jul 9;130(29):10219–30. doi: 10.1021/acs.jpcc.6c01905 (PMC13403309; doi:10.1021/acs.jpcc.6c01905)
Supplement: Supplementary file 2 [file jp6c01905_si_002.zip › Supporting information/Zeolites_Structures/P1_CONTCAR]

 C  H  O                                
   1.00000000000000     
    10.0000000000000000    0.0000000000000000    0.0000000000000000
     0.0000000000000000   10.0000000000000000    0.0000000000000000
     0.0000000000000000    0.0000000000000000   10.0000000000000000
   C    H    O 
     4     9     1
Selective dynamics
Direct
  0.4361729095685031  0.4032591486413185  0.4520805780778859   T   T   T
  0.5068178363317458  0.5300148624654731  0.5034190290873569   T   T   T
  0.4405922387672875  0.5864715779785554  0.6230679576210381   T   T   T
  0.6549786829070947  0.5036899005258875  0.5325000243535991   T   T   T
  0.4396273329152499  0.3244103902219612  0.5287678987285021   T   T   T
  0.4858339430782768  0.3662041481101461  0.3612277989638816   T   T   T
  0.3309399847258089  0.4233596055563137  0.4283092866532380   T   T   T
  0.5016688552038409  0.6046619279060632  0.4203435557196775   T   T   T
  0.4945834189447534  0.6479310352424656  0.6954848774716436   T   T   T
  0.7066895093376081  0.4699919432530743  0.4416021573427135   T   T   T
  0.6657307683022434  0.4256157259382760  0.6092316399810367   T   T   T
  0.7057010970179285  0.5943490074625335  0.5685781674145077   T   T   T
  0.2727010999932304  0.6470083371353598  0.6960023855562866   T   T   T
  0.3044642975558718  0.6044356820377281  0.6145590796228767   T   T   T
 
  0.00000000E+00  0.00000000E+00  0.00000000E+00
  0.00000000E+00  0.00000000E+00  0.00000000E+00
  0.00000000E+00  0.00000000E+00  0.00000000E+00
  0.00000000E+00  0.00000000E+00  0.00000000E+00
  0.00000000E+00  0.00000000E+00  0.00000000E+00
  0.00000000E+00  0.00000000E+00  0.00000000E+00
  0.00000000E+00  0.00000000E+00  0.00000000E+00
  0.00000000E+00  0.00000000E+00  0.00000000E+00
  0.00000000E+00  0.00000000E+00  0.00000000E+00
  0.00000000E+00  0.00000000E+00  0.00000000E+00
  0.00000000E+00  0.00000000E+00  0.00000000E+00
  0.00000000E+00  0.00000000E+00  0.00000000E+00
  0.00000000E+00  0.00000000E+00  0.00000000E+00
  0.00000000E+00  0.00000000E+00  0.00000000E+00
