# Supplementary material for: Confinement-Controlled Rearrangements in Dioxolane Upgrading on H‑ZSM‑5 Revealed by Periodic DFT
Source: J Phys Chem C Nanomater Interfaces. 2026 Jul 9;130(29):10219–30. doi: 10.1021/acs.jpcc.6c01905 (PMC13403309; doi:10.1021/acs.jpcc.6c01905)
Supplement: Supplementary file 2 [file jp6c01905_si_002.zip › Supporting information/Zeolites_Structures/P2_CONTCAR]

 C  H  O                                
   1.00000000000000     
    10.0000000000000000    0.0000000000000000    0.0000000000000000
     0.0000000000000000   10.0000000000000000    0.0000000000000000
     0.0000000000000000    0.0000000000000000   10.0000000000000000
   C    H    O 
     4     8     1
Selective dynamics
Direct
  0.4306885153417551  0.5069168217712646  0.3527158838437711   T   T   T
  0.5275647705932995  0.4798917523039303  0.4670188827639812   T   T   T
  0.5575108514687254  0.6012354313317141  0.5535269873960089   T   T   T
  0.6629558265861656  0.5829336653764179  0.6608031859623127   T   T   T
  0.4122659896381543  0.4154658386320211  0.2948110608235112   T   T   T
  0.4702867569342844  0.5836864924161473  0.2849272496699044   T   T   T
  0.3347110529805474  0.5440674718346156  0.3908431367399312   T   T   T
  0.6237768038907862  0.4399522228071589  0.4303999507474356   T   T   T
  0.4890169884228051  0.4012238633595710  0.5343308840154710   T   T   T
  0.7624299051067238  0.5818123538100630  0.6134558366182733   T   T   T
  0.6514790646157487  0.4866858033342598  0.7126769147363937   T   T   T
  0.6589304420965343  0.6657053958931425  0.7324323562183253   T   T   T
  0.5004621965271027  0.7085267931372939  0.5371016839915667   T   T   T
 
  0.00000000E+00  0.00000000E+00  0.00000000E+00
  0.00000000E+00  0.00000000E+00  0.00000000E+00
  0.00000000E+00  0.00000000E+00  0.00000000E+00
  0.00000000E+00  0.00000000E+00  0.00000000E+00
  0.00000000E+00  0.00000000E+00  0.00000000E+00
  0.00000000E+00  0.00000000E+00  0.00000000E+00
  0.00000000E+00  0.00000000E+00  0.00000000E+00
  0.00000000E+00  0.00000000E+00  0.00000000E+00
  0.00000000E+00  0.00000000E+00  0.00000000E+00
  0.00000000E+00  0.00000000E+00  0.00000000E+00
  0.00000000E+00  0.00000000E+00  0.00000000E+00
  0.00000000E+00  0.00000000E+00  0.00000000E+00
  0.00000000E+00  0.00000000E+00  0.00000000E+00
