# Supplementary material for: Confinement-Controlled Rearrangements in Dioxolane Upgrading on H‑ZSM‑5 Revealed by Periodic DFT
Source: J Phys Chem C Nanomater Interfaces. 2026 Jul 9;130(29):10219–30. doi: 10.1021/acs.jpcc.6c01905 (PMC13403309; doi:10.1021/acs.jpcc.6c01905)
Supplement: Supplementary file 2 [file jp6c01905_si_002.zip › Supporting information/Zeolites_Structures/R1_CONTCAR]

 C  H  O                                
   1.00000000000000     
    10.0000000000000000    0.0000000000000000    0.0000000000000000
     0.0000000000000000   10.0000000000000000    0.0000000000000000
     0.0000000000000000    0.0000000000000000   10.0000000000000000
   C    H    O 
     8    16     2
Selective dynamics
Direct
  0.4635864988213712  0.4905042427873099  0.5470210878293287   T   T   T
  0.6450497456915087  0.3767279637430789  0.4555622900143845   T   T   T
  0.6488544303557973  0.5249744195109756  0.4154364135966375   T   T   T
  0.7416481527587706  0.6133801443991302  0.4976466275921752   T   T   T
  0.7740103669117460  0.3132685137553608  0.5033296592399878   T   T   T
  0.3161046975739978  0.4526432932588520  0.5309910266210593   T   T   T
  0.2290896668946019  0.5784053213913722  0.5273931435527999   T   T   T
  0.2914643512787052  0.3627787635118693  0.4099907397887392   T   T   T
  0.3536633943703080  0.2722588044771399  0.4143040508390783   T   T   T
  0.2469308792666496  0.6427657986369155  0.6149212862198468   T   T   T
  0.2502011626828136  0.6375422641304453  0.4370536247615817   T   T   T
  0.1223269948785557  0.5515927333277375  0.5265539229995753   T   T   T
  0.2920661861614633  0.3957756716762830  0.6226273608892967   T   T   T
  0.8149139757396426  0.3669072316663815  0.5900464520423654   T   T   T
  0.7561360562446637  0.2088923546502244  0.5326931700959108   T   T   T
  0.8490491994853002  0.3135666097956928  0.4227591823479742   T   T   T
  0.6701412832775873  0.5365471246074733  0.3080221253176703   T   T   T
  0.8471543599563063  0.5899225814281266  0.4767382908271003   T   T   T
  0.7243836191183846  0.7187953472229083  0.4719741092706045   T   T   T
  0.3139311226771184  0.4162113761424848  0.3165294002207446   T   T   T
  0.6044290979293905  0.3191577025295658  0.3700623780974652   T   T   T
  0.4759375446333962  0.5526881055572659  0.6382986705983029   T   T   T
  0.7245973052080359  0.6005275339905012  0.6055460724120039   T   T   T
  0.1860411523217280  0.3313199403808582  0.4067020977495019   T   T   T
  0.5104872616284126  0.5615076555306047  0.4328066469398735   T   T   T
  0.5483941739462210  0.3757886678794264  0.5626064544641380   T   T   T
 
  0.00000000E+00  0.00000000E+00  0.00000000E+00
  0.00000000E+00  0.00000000E+00  0.00000000E+00
  0.00000000E+00  0.00000000E+00  0.00000000E+00
  0.00000000E+00  0.00000000E+00  0.00000000E+00
  0.00000000E+00  0.00000000E+00  0.00000000E+00
  0.00000000E+00  0.00000000E+00  0.00000000E+00
  0.00000000E+00  0.00000000E+00  0.00000000E+00
  0.00000000E+00  0.00000000E+00  0.00000000E+00
  0.00000000E+00  0.00000000E+00  0.00000000E+00
  0.00000000E+00  0.00000000E+00  0.00000000E+00
  0.00000000E+00  0.00000000E+00  0.00000000E+00
  0.00000000E+00  0.00000000E+00  0.00000000E+00
  0.00000000E+00  0.00000000E+00  0.00000000E+00
  0.00000000E+00  0.00000000E+00  0.00000000E+00
  0.00000000E+00  0.00000000E+00  0.00000000E+00
  0.00000000E+00  0.00000000E+00  0.00000000E+00
  0.00000000E+00  0.00000000E+00  0.00000000E+00
  0.00000000E+00  0.00000000E+00  0.00000000E+00
  0.00000000E+00  0.00000000E+00  0.00000000E+00
  0.00000000E+00  0.00000000E+00  0.00000000E+00
  0.00000000E+00  0.00000000E+00  0.00000000E+00
  0.00000000E+00  0.00000000E+00  0.00000000E+00
  0.00000000E+00  0.00000000E+00  0.00000000E+00
  0.00000000E+00  0.00000000E+00  0.00000000E+00
  0.00000000E+00  0.00000000E+00  0.00000000E+00
  0.00000000E+00  0.00000000E+00  0.00000000E+00
